# Supplementary material for: Parkinson Disease Protein 7 (PARK7) Is Related to the Ability of Mammalian Sperm to Undergo In Vitro Capacitation
Source: Int J Mol Sci. 2021 Oct 6;22(19):10804. doi: 10.3390/ijms221910804 (PMC8509420; doi:10.3390/ijms221910804)
Supplement: Supplementary file 1 [file ijms-22-10804-s001.zip]

Archive with 2 entries (2 files):
- File S1_Recuero_et_al_2021_raw_data.xlsx
- Recuero et al 2021_SupplementaryMaterial.pdf
